# Supplementary material for: Rhodococcus aromaticivorans sp. nov., an o-xylene degrading bacterium, and evidence supporting reclassification of Rhodococcus jostii RHA1
Source: PLoS One. 2025 Dec 2;20(12):e0337194. doi: 10.1371/journal.pone.0337194 (PMC12671745; doi:10.1371/journal.pone.0337194)
Supplement: S2 Table — (XLSX) [file pone.0337194.s003.xlsx]

## Sheet: Sheet1
Table S2. Average nucleotide identity among Rhodococcus genomes
	DK17	R_jostii_RHA1	R_opacus_ATCC_51881	R_wratislaviensis_NBRC_100605	R_opacus_R7	R_koreensis_DSM_44498	R_pseudokoreensis_R79	R_jostii_NBRC_16295	R_oxybenzonivorans_S2-17	R_marinonascens_NBRC_14363	R_triatomae_DSM_44892	R_maanshanensis_NBRC_100610	R_tukisamuensis_NBRC_100609	R_oryzae_NEAU-CX67	R_spelaei_C9-5	R_aetherivorans_DSM_44752	R_olei_JCM_32206	R_ruber_NBRC_15591	R_indonesiensis_CSLK01-03	R_xishaensis_LHW51113	R_spongiicola_LHW50502	R_zopfii_NBRC_100606	R_erythropolis_DSM_43066	R_phenolicus_DSM_44812	R_rhodochrous_NCTC10210	R_qingshengii_JCM_15477	R_pyridinivorans_DSM44555	R_baikonurensis_JCM_11411	R_rhodnii_NBRC_100604	R_yananensis_FBM22-1	R_gordoniae_DSM_44689	R_globerulus_NBRC_14531	R_coprophilus_NBRC_100603	R_artemisiae_YIM65754	R_antarcticus_75
DK17	100	99.1045	94.6551	94.1129	94.0079	91.3359	90.6172	89.9316	84.003	83.3506	76.7019	76.6982	76.6221	76.5645	76.512	76.1654	76.1055	76.0305	76.0296	75.8397	75.6032	75.3632	75.1638	75.1178	74.9805	74.9755	74.9419	74.9114	74.9031	74.8829	74.5413	74.4632	74.1731	73.9756	72.1735
R_jostii_RHA1	99.1045	100	94.8094	94.1605	94.162	91.2055	90.578	90.0205	83.5847	83.4393	76.5885	76.5877	76.53	76.5855	76.3724	76.2155	76.2061	75.9272	75.8769	75.8979	75.8501	75.3166	75.1324	75.1408	75.0483	74.9483	75.0193	74.9297	74.9335	74.764	74.6087	74.4396	74.3108	74.0373	72.0421
R_opacus_ATCC_51881	94.6551	94.8094	100	94.3329	94.4477	91.0855	90.8207	90.6351	83.2157	83.5381	76.5593	76.6295	76.6357	76.7451	76.379	76.3056	76.258	76.1128	76.0383	75.7978	75.9666	75.326	75.1178	75.2	74.8792	75.1208	74.8168	75.0376	74.9205	74.8341	74.5982	74.5402	74.1632	73.9812	72.2807
R_wratislaviensis_NBRC_100605	94.1129	94.1605	94.3329	100	98.6608	90.6175	90.4353	90.2129	82.9905	83.4922	76.5216	76.5428	76.6055	76.6028	76.3768	76.16	76.1829	75.8738	75.8875	75.7132	75.7328	75.228	74.9466	74.9827	74.8419	74.9276	74.604	74.8722	74.8374	74.6936	74.5914	74.3867	74.1168	73.8798	71.9454
R_opacus_R7	94.0092	94.162	94.4477	98.6608	100	90.7271	90.5871	90.2227	83.2895	83.354	76.5504	76.485	76.4877	76.528	76.3916	76.0711	76.0855	76.0033	75.9461	75.7845	75.7578	75.2408	74.9752	74.9998	74.7349	74.8657	74.7161	74.8614	74.786	74.887	74.5463	74.4889	74.227	73.8331	72.1772
R_koreensis_DSM_44498	91.3359	91.2055	91.0762	90.6134	90.7271	100	94.1755	89.2013	83.0586	83.0833	76.6008	76.7085	76.6444	76.6862	76.5163	76.3168	76.3197	76.2014	76.1284	75.8032	75.7699	75.3429	75.0003	75.2592	75.1818	74.8907	74.9558	74.8186	74.9564	75.0727	74.7267	74.3995	74.1401	73.976	72.1705
R_pseudokoreensis_R79	90.6172	90.578	90.8207	90.4353	90.5871	94.1755	100	89.1523	82.7517	83.0094	76.6006	76.7523	76.825	76.7363	76.6116	76.2754	76.5085	76.1312	76.2118	75.9351	75.9085	75.5427	74.9178	75.1884	75.1296	74.8789	74.9099	74.8143	75.1697	75.0324	74.8485	74.5513	74.3982	74.0405	72.1125
R_jostii_NBRC_16295	89.9316	90.0205	90.6351	90.2134	90.2233	89.2013	89.1523	100	82.5791	83.4707	76.426	76.6464	76.627	76.6921	76.4382	76.1003	76.3762	75.9182	75.9551	75.9023	75.7925	75.34	75.0796	75.2175	75.0732	74.8777	74.68	74.8359	74.8077	74.7495	74.6846	74.4203	74.2732	74.0226	72.1255
R_oxybenzonivorans_S2-17	84.002	83.5871	83.2157	82.9905	83.2895	83.0586	82.7517	82.5791	100	79.8718	75.6243	75.3902	75.3041	75.455	75.1678	75.2442	74.8643	74.924	74.9403	74.81	74.7852	74.3483	74.3719	74.1054	74.1256	74.3025	73.983	74.3154	73.7934	73.8689	73.7896	74.0643	73.5075	73.2663	71.3716
R_marinonascens_NBRC_14363	83.3506	83.4393	83.5381	83.4956	83.354	83.0833	83.0094	83.4707	79.8718	100	75.0351	75.1706	75.1267	75.123	75.1165	74.5723	74.6294	74.5612	74.4967	75.1651	75.3457	74.2207	74.4041	73.9987	73.8424	74.335	73.5448	74.3482	73.7958	73.749	73.3873	74.0711	73.3526	72.9569	70.9288
R_triatomae_DSM_44892	76.7019	76.5885	76.5593	76.5253	76.5504	76.6008	76.6051	76.426	75.6259	75.0314	100	75.5817	75.7381	75.6107	75.602	75.5476	75.6193	75.4198	75.3024	74.9404	74.9771	74.7798	73.6786	74.9481	74.8319	73.8439	74.4542	73.6451	75.4653	74.5788	74.6666	73.3613	74.0012	73.5404	72.2325
R_maanshanensis_NBRC_100610	76.6982	76.5877	76.6295	76.5436	76.4841	76.7082	76.7523	76.6464	75.3902	75.1706	75.5853	100	81.549	92.0401	81.3115	76.1993	79.8095	76.0244	76.032	76.0024	75.9351	75.4727	74.2804	75.4229	75.0524	74.1884	74.8699	74.3206	74.5592	74.8933	74.916	73.7778	74.3011	74.046	73.0864
R_tukisamuensis_NBRC_100609	76.6226	76.53	76.6302	76.6064	76.4877	76.6444	76.8251	76.627	75.3041	75.1267	75.7289	81.549	100	81.8064	81.7554	76.6736	80.2608	76.3099	76.3631	76.1892	76.2284	75.8851	74.352	75.8458	75.3195	74.4902	75.1903	74.3499	74.8446	75.2202	75.0555	74.1862	74.5831	74.203	73.5658
R_oryzae_NEAU-CX67	76.5645	76.5855	76.7451	76.6028	76.528	76.6862	76.7363	76.6921	75.455	75.123	75.6107	92.0401	81.8064	100	81.3322	76.1561	79.8064	75.9082	75.8858	76.0166	75.9155	75.5474	74.1291	75.4119	75.1489	74.2198	74.8993	74.3537	74.5199	74.759	74.7862	74.0244	74.3353	73.9645	73.1348
R_spelaei_C9-5	76.512	76.3724	76.379	76.3717	76.3916	76.5112	76.6105	76.4382	75.1738	75.1165	75.602	81.3115	81.7554	81.3322	100	76.4517	81.1308	76.1709	76.2754	76.3017	76.3213	75.8002	74.3951	75.8011	75.2556	74.4445	75.2051	74.5416	74.6953	75.0965	75.2496	73.856	74.572	74.1449	73.4159
R_aetherivorans_DSM_44752	76.1654	76.2155	76.3056	76.16	76.0711	76.3168	76.2754	76.1003	75.2442	74.5737	75.5462	76.1993	76.6786	76.1561	76.4541	100	76.6831	91.6669	91.4163	75.6798	75.7392	80.3492	73.4719	79.6208	78.5165	73.4251	78.6624	73.4838	74.9937	78.3766	78.4752	73.0878	77.8074	77.481	72.9218
R_olei_JCM_32206	76.1072	76.2078	76.258	76.1829	76.0855	76.3197	76.5085	76.3762	74.8643	74.6294	75.6193	79.8155	80.2608	79.8082	81.1308	76.6832	100	76.5025	76.4541	76.1125	76.1887	76.2274	73.7773	76.1088	75.6974	73.6739	75.3848	73.8525	75.0777	75.4179	75.2346	73.1297	74.5781	74.498	73.1253
R_ruber_NBRC_15591	76.0305	75.9272	76.1128	75.8781	76.0033	76.2014	76.1312	75.9182	74.924	74.56	75.4235	76.0206	76.3099	75.9093	76.1709	91.6669	76.5012	100	95.2541	75.4486	75.4129	79.6211	73.4217	79.433	78.2076	73.4895	78.144	73.4989	74.8693	78.063	78.0454	73.0801	77.5721	77.041	72.9039
R_indonesiensis_CSLK01-03	76.0296	75.8769	76.0383	75.8875	75.9461	76.1284	76.2118	75.9551	74.9353	74.4954	75.3024	76.032	76.3631	75.8801	76.277	91.4163	76.4556	95.2541	100	75.5087	75.5078	79.3882	73.5705	79.208	78.3515	73.6041	78.1742	73.5553	74.617	78.0559	78.1984	73.0166	77.4816	77.0419	72.9416
R_xishaensis_LHW51113	75.8397	75.8979	75.7978	75.7132	75.7845	75.8032	75.9386	75.9023	74.81	75.1651	74.9404	76.0024	76.1892	76.0166	76.3017	75.6798	76.1088	75.4486	75.5055	100	91.8717	75.3371	73.8191	75.0861	74.856	73.9156	74.8234	73.9792	74.3444	74.5788	74.7071	73.4457	74.2229	73.8938	71.7663
R_spongiicola_LHW50502	75.6032	75.8501	75.9666	75.7328	75.7578	75.7703	75.9085	75.7961	74.7852	75.3457	74.9701	75.9377	76.2256	75.9155	76.3213	75.745	76.1908	75.4129	75.507	91.8717	100	75.3178	73.6814	75.1794	74.8387	73.8489	74.7151	73.7111	74.3922	74.6824	74.6959	73.3788	74.2255	73.7981	71.8454
R_zopfii_NBRC_100606	75.3632	75.3166	75.325	75.223	75.2408	75.3429	75.5427	75.34	74.3483	74.2207	74.7798	75.4727	75.8851	75.5474	75.8002	80.3492	76.2274	79.6211	79.3882	75.3314	75.3127	100	73.1453	88.4759	78.7859	73.2395	78.9943	73.2732	74.6429	78.8218	78.809	72.9448	78.0008	78.0023	72.1822
R_erythropolis_DSM_43066	75.1638	75.132	75.1166	74.9498	74.9752	75.0003	74.9138	75.0821	74.3719	74.4041	73.6759	74.2795	74.352	74.1291	74.3951	73.4719	73.7773	73.4261	73.5705	73.8191	73.6814	73.1453	100	73.1347	73.0915	95.2931	73.1057	94.0367	72.8984	72.994	72.9951	81.0179	72.9054	72.3065	70.532
R_phenolicus_DSM_44812	75.1178	75.1408	75.2	74.9848	74.9998	75.2593	75.1884	75.2175	74.1035	73.9942	74.9481	75.4229	75.8514	75.4119	75.7984	79.6208	76.1056	79.433	79.208	75.0861	75.1803	88.4759	73.1347	100	78.7906	73.1918	78.7991	73.2635	74.6088	78.9442	78.793	72.7922	78.0709	77.8111	72.0886
R_rhodochrous_NCTC10210	74.9805	75.0483	74.8792	74.8369	74.7365	75.1818	75.132	75.0732	74.1256	73.838	74.8319	75.0524	75.3238	75.1489	75.266	78.5165	75.6974	78.2076	78.3515	74.856	74.8354	78.7859	73.0915	78.7906	100	73.0719	94.7226	72.9334	74.5681	79.0749	90.7488	72.5707	79.4871	78.4784	72.4482
R_qingshengii_JCM_15477	74.9755	74.9452	75.1208	74.9276	74.8657	74.894	74.8789	74.8816	74.3025	74.3343	73.8457	74.1884	74.4904	74.219	74.4445	73.4251	73.6739	73.4895	73.6021	73.9166	73.8489	73.2395	95.2931	73.1914	73.0719	100	72.9355	93.7593	72.9615	72.9812	73.0366	80.9788	72.712	72.278	70.6308
R_pyridinivorans_DSM44555	74.9417	75.0201	74.8168	74.6006	74.7139	74.9558	74.9094	74.6834	73.9829	73.5448	74.4542	74.8699	75.194	74.8947	75.2021	78.6624	75.3848	78.144	78.1722	74.8234	74.7151	78.9943	73.1057	78.7991	94.7226	72.9333	100	73.1183	74.5411	78.8369	91.2821	72.528	79.2071	78.3523	72.4451
R_baikonurensis_JCM_11411	74.9114	74.9297	75.0376	74.8716	74.8614	74.8186	74.8164	74.8359	74.3154	74.3494	73.6472	74.3206	74.3499	74.3537	74.5416	73.481	73.8525	73.4989	73.5553	73.9792	73.7111	73.2732	94.0367	73.2617	72.9302	93.7593	73.1183	100	72.8592	73.025	72.9677	80.8898	72.7932	72.3039	70.5836
R_rhodnii_NBRC_100604	74.9031	74.9335	74.9205	74.8327	74.786	74.9602	75.1669	74.8004	73.7909	73.7958	75.4652	74.5571	74.8446	74.5174	74.6953	74.9962	75.0792	74.8656	74.617	74.3498	74.3892	74.6383	72.8984	74.6054	74.5568	72.9615	74.5356	72.8592	100	74.3155	74.2774	72.4214	73.7229	73.4259	72.0613
R_yananensis_FBM22-1	74.879	74.7707	74.837	74.693	74.8879	75.0727	75.0296	74.7504	73.8689	73.7473	74.5834	74.8933	75.2208	74.759	75.0965	78.3766	75.4166	78.063	78.0526	74.5819	74.6848	78.8218	72.994	78.9442	79.0749	72.9812	78.8369	73.025	74.3114	100	78.8348	72.7135	78.1187	79.3063	71.874
R_gordoniae_DSM_44689	74.5407	74.6087	74.6004	74.5914	74.5463	74.7267	74.8485	74.6846	73.7896	73.3873	74.6715	74.916	75.0524	74.7803	75.2496	78.4752	75.2346	78.0448	78.1984	74.7079	74.7028	78.809	72.9951	78.793	90.7488	73.0344	91.2821	72.9679	74.2812	78.8348	100	72.5163	79.1723	78.2388	72.0779
R_globerulus_NBRC_14531	74.4642	74.4396	74.5402	74.3869	74.4889	74.4003	74.553	74.4158	74.0667	74.0715	73.3627	73.7778	74.1903	74.0244	73.856	73.0863	73.1297	73.0801	73.0166	73.4457	73.3788	72.9448	81.0179	72.7917	72.5672	80.9788	72.528	80.8872	72.4181	72.7101	72.5163	100	72.4784	71.9259	70.2225
R_coprophilus_NBRC_100603	74.1731	74.3108	74.1618	74.1164	74.227	74.1401	74.3968	74.2732	73.5075	73.3526	74.0106	74.3011	74.5831	74.3353	74.5757	77.8095	74.5781	77.5721	77.4816	74.2274	74.2255	78.0008	72.9102	78.075	79.4871	72.7112	79.2071	72.7894	73.7229	78.1187	79.1719	72.4784	100	77.78	71.6158
R_artemisiae_YIM65754	73.9756	74.0373	73.9812	73.8798	73.8345	73.9762	74.0405	74.0226	73.2642	72.9569	73.5404	74.046	74.2014	73.9631	74.1413	77.481	74.4957	77.0413	77.0419	73.8938	73.7981	78.0023	72.3098	77.8096	78.4784	72.2813	78.3523	72.3039	73.4259	79.3063	78.2388	71.9238	77.78	100	70.8538
R_antarcticus_75	72.1676	72.0421	72.2807	71.9454	72.1772	72.1705	72.1125	72.1271	71.3839	70.9374	72.2326	73.0864	73.5658	73.1348	73.4159	72.9218	73.1253	72.9039	72.9416	71.7663	71.8438	72.1822	70.532	72.0886	72.4482	70.6308	72.4456	70.5836	72.0613	71.874	72.0779	70.2225	71.6158	70.8538	100
